# Supplementary material for: Multiple Growth Factor Targeting by Engineered Insulin-like Growth Factor Binding Protein-3 Augments EGF Receptor Tyrosine Kinase Inhibitor Efficacy
Source: Sci Rep. 2020 Feb 17;10:2735. doi: 10.1038/s41598-020-59466-6 (PMC7026407; doi:10.1038/s41598-020-59466-6)
Supplement: Supplementary file 1 — Supplementary Information. [file 41598_2020_59466_MOESM1_ESM.xlsx]

## Sheet: Dissociation
Multiple Growth Factor Targeting by Engineered Insulin-like Growth Factor Binding Protein-3 Augments EGF Receptor Tyrosine Kinase Inhibitor Efficacy
Elizabeth A. Wang, Wanyu Chen, Chi-Huey Wong
Supplementary Table 1S. Association and dissociation constants of IGFBPs and BP3-Fc.
construct	IGF1						IGF2						bFGF						HGF
	ka	s.d.	kd	s.d.	KD	s.d.	ka	s.d.	kd	s.d.	KD	s.d.	ka	s.d.	kd	s.d.	KD	s.d.	ka	s.d.	kd	s.d.	KD	s.d.
IGFBP-2	148700	120632	0.000124	1.9799e-05	8.33894e-10	4.83044e-10	512000	180171	0.00219	0.00170837	4.27734e-09	1.91863e-09
IGFBP-3	2030000	2.32591e+06	0.000301	0.000179622	2.344e-10	8.642e-11	1460000	743529	0.000496	0.000429251	3.39726e-10	1.68485e-10	2.1609e+06	2.07762e+06	0.00209545	0.00163279	1.12e-09	3.31683e-10	8250000	1.15277e+07	0.00675	0.00926242	1.43719e-09	8.86984e-10
IGFBP-7	no binding						no binding
56662	451000	88109.1	0.000123	8.51903e-05	2.72727e-10	2.64688e-10	802000	296784	0.000106	0.000133896	1.3217e-10	2.26988e-10	503990	278651	0.000765333	0.000361843	2.37147e-09	1.93934e-09	186735	259930	0.00134066	0.00300827	4.73767e-09	3.81112e-09
D3	163000	80706.6	8.36e-05	0.00036745	5.12883e-10	2.55595e-10	8250000	8.26768e+06	0.00185	0.00187077	2.24242e-10	4.52627e-12	160936	81450.3	0.000529	0.000198466	3.28702e-09	1.2828e-09	110000	73305.1	0.000291	0.000247617	2.64545e-09	1.82483e-09
Chimera A	1.04304e+06	1.00706e+06	0.000280024	0.000222027	5.67939e-10	5.91685e-10	1830000	1.09853e+06	0.00206	0.000146181	2.0572e-10	2.62208e-10	333000	446674	0.000568615	0.000886195	1.70755e-09	9.06864e-10	2620000	136373	0.000354	0.000328874	1.35115e-10	1.82483e-09
construct	NRG						PDGF						VEGF-B						VEGF
	ka	s.d.	kd	s.d.	KD	s.d.	ka	s.d.	kd	s.d.	KD	s.d.	ka	s.d.	kd	s.d.	KD	s.d.	ka	s.d.	kd	s.d.	KD	s.d.
IGFBP-2	no binding						no binding						157000		0.000441		2.80892e-09		no binding
IGFBP-3	425000	348779	0.000883	0.000768476	2.07765e-09	2.50416e-10	8.00E7 (AB)	1.41421e+07	0.3	0.141421	3.75e-09	1.06066e-09	96600	85418.5	0.000751	0.000437699	1.61e-08	1.88e-08	no binding
IGFBP-7	800	283	0.001295	0.00013435	1.61875e-06	4.31335e-07	3.6E+7 (AB)	5.55185e+07	0.145	0.221282	4.02778e-09	2.04164e-10	875000	1.18158e+06	0.00277	0.0029946	9.8785e-09	9.9299e-09	no binding
56662	481083	553258	0.00443395	0.00920352	4.66032e-09	6.22636e-09	2.59E+5 (BB)	2.35E+5 (BB)	5.62E-4 (BB)	4.81E-4 (BB)	4.18639e-09	4.88009e-09	45017.5	60423.7	0.000283949	0.000255973	1.43232e-08	1.27318e-08	no binding
D3	269533	344201	0.000530463	0.000518572	2.61954e-09	1.76489e-09	5.5E+5 (BB)	849797	1.75E-3 (BB)	0.00191466	5.28923e-09	1.97692e-09	24978	6260	0.000444848	0.000262544	1.97489e-08	1.54644e-08	no binding
Chimera A	393973	530659	0.000290918	0.000186149	1.7114e-09	1.50928e-09	3.18E+5 (BB)	391000	2.49E-4 (BB)	9.76e-05	2.44312e-09	2.69876e-09	274612		0.000135876		4.94794e-10		1180000	583329	6.16663e-06	6.5407e-06	5.22596e-12	7.81652e-12
